# Supplementary material for: Liver cirrhosis mortality in 187 countries between 1980 and 2010: a systematic analysis
Source: BMC Med. 2014 Sep 18;12:145. doi: 10.1186/s12916-014-0145-y (PMC4169640; doi:10.1186/s12916-014-0145-y)
Supplement: Additional file 1: Table S1. — Death by icd. Fraction of total deaths cirrhosis by ICD code. [file 12916_2014_145_MOESM1_ESM.xls]

## Sheet: Sheet1
Table S1. Fraction of total deaths cirrhosis by ICD code
ICD 9 code		Fraction		ICD 10 code		Fraction
4560	Esophageal varices with bleeding	0.01113		B18	Chronic viral hepatitis	0.0046239
4561	Esophageal varices without mention of bleeding	0.00387938		B180	Chronic viral hepatitis B with delta-agent	0.00011443
4562	Esophageal varices in diseases classified elsewhere	3.78151e-05		B181	Chronic viral hepatitis B without delta-agent	0.00494769
571	Chronic liver disease and cirrhosis	0.0264041		B182	Chronic viral hepatitis C	0.0370415
5710	Alcoholic fatty liver	0.020539		B188	Other chronic viral hepatitis	0.000336876
5711	Acute alcoholic hepatitis	0.0108011		B189	Chronic viral hepatitis, unspecified	0.000671187
5712	Alcoholic cirrhosis of liver	0.239303		I85	Esophageal varices	0.00453923
5713	Alcoholic liver damage, unspecified	0.0349945		I850	Esophageal varices	0.00769299
5714	Chronic hepatitis	0.0228409		I859	Oesophageal varices without bleeding	0.00168874
5715	Cirrhosis of liver without mention of alcohol	0.534361		K70	Alcoholic liver disease	0.0206711
5716	Biliary cirrhosis	0.00819411		K700	Alcoholic fatty liver	0.00799959
5718	Other chronic nonalcoholic liver disease	0.0107935		K701	Alcoholic hepatitis	0.0104878
5719	Unspecified chronic liver disease without mention of alcohol	0.0226859		K702	Alcoholic fibrosis and sclerosis of liver	0.00133057
5723	Portal hypertension	0.00487179		K703	Alcoholic cirrhosis of liver	0.205203
5724	Hepatorenal syndrome	0.00899013		K704	Alcoholic hepatic failure	0.0256534
5728	Other sequelae of chronic liver disease	0.0250326		K709	Alcoholic liver disease, unspecified	0.0404816
5739	Unspecified disorder of liver	0.0151416		K717	Toxic liver disease with fibrosis and cirrhosis of liver	0.000834109
		1		K721	Acute and subacute hepatic failure with coma	0.00443199
				K729	Hepatic failure, unspecified	0.0526096
				K73	Chronic hepatitis, not elsewhere classified	0.00246102
				K730	Chronic persistent hepatitis, not elsewhere classified	0.000398453
				K731	Chronic lobular hepatitis, not elsewhere classified	1.00062e-05
				K732	Chronic active hepatitis, not elsewhere classified	0.00157021
				K738	Other chronic hepatitis, not elsewhere classified	0.000171645
				K739	Chronic hepatitis, unspecified	0.00528123
				K74	Fibrosis and cirrhosis of liver	0.110632
				K740	Hepatic fibrosis	0.00183576
				K741	Hepatic sclerosis	0.0064907
				K742	Hepatic fibrosis with hepatic sclerosis	0.000147271
				K743	Primary biliary cirrhosis	0.00569842
				K744	Secondary biliary cirrhosis	0.000361763
				K745	Biliary cirrhosis, unspecified	0.00174801
				K746	Other and unspecified cirrhosis of liver	0.352389
				K752	Nonspecific reactive hepatitis	0.000133929
				K753	Granulomatous hepatitis, not elsewhere classified	0.000100575
				K754	Autoimmune hepatitis	0.00194275
				K758	Other specified inflammatory liver diseases	0.00043309
				K759	Inflammatory liver disease, unspecified	0.00771634
				K76	Other diseases of liver	0.021617
				K766	Portal hypertension	0.00387908
				K767	Hepatorenal syndrome	0.0075624
				K769	Liver disease, unspecified	0.0360601
						1
