# Supplementary material for: Liver cirrhosis mortality in 187 countries between 1980 and 2010: a systematic analysis
Source: BMC Med. 2014 Sep 18;12:145. doi: 10.1186/s12916-014-0145-y (PMC4169640; doi:10.1186/s12916-014-0145-y)
Supplement: Additional file 2: Table S2. — Data sources. Individual data sources. [file 12916_2014_145_MOESM2_ESM.xls]

## Sheet: Data sources
Table S2. Data sources
Country	Source Type	Study Site	Time Period	Observations	Outliers
Albania	Vital Registration - ICD 9	National	1987-1989, 1992-2004	499	350
Algeria	Vital Registration - ICD 10	National	2005-2006	74	0
Antigua and Barbuda	Vital Registration - ICD 10	National	1996-2009	372	1
Antigua and Barbuda	Vital Registration - ICD 9 Basic Tabulation	National	1983, 1985-1995	320	0
Argentina	Vital Registration - ICD 10	National	1997-2010	532	3
Argentina	Vital Registration - ICD 9 Basic Tabulation	National	1980-1996	612	1
Armenia	Vital Registration - ICD 10	National	2006, 2008-2009	108	26
Armenia	Vital Registration - ICD 9 USSR Tabulation	National	1981-1982, 1985-2003	756	4
Australia	Vital Registration - ICD 10	National	1998-2006	342	0
Australia	Vital Registration - ICD 9	National	1980-1997	684	0
Austria	Vital Registration - ICD 10	National	2002-2010	315	1
Austria	Vital Registration - ICD 9	National	1980-1982, 1984-2001	735	1
Austria	Vital Registration - ICD 9 Basic Tabulation	National	1983	32	0
Azerbaijan	Vital Registration - ICD 10	National	2001-2004, 2007	180	4
Azerbaijan	Vital Registration - ICD 9 USSR Tabulation	National	1981-1982, 1985-2000	648	1
Bahamas	Vital Registration - ICD 10	National	1999-2008	287	7
Bahamas	Vital Registration - ICD 9 Basic Tabulation	National	1980-1981, 1984-1985, 1987, 1993-1998	327	18
Bahrain	Vital Registration - ICD 10	National	1998, 2000-2009	341	6
Bahrain	Vital Registration - ICD 9 Basic Tabulation	National	1986	29	2
Bangladesh	Verbal Autopsy	Matlab	1980-2000	1036	2
Bangladesh	Verbal Autopsy	Mirsarai, Abhoynagar, slum of Kamalpur	2000-2002	32	1
Barbados	Vital Registration - ICD 10	National	2000-2008	283	2
Barbados	Vital Registration - ICD 9 Basic Tabulation	National	1980-1995	499	1
Belarus	Vital Registration - ICD 10	National	2002-2003, 2007-2009	180	16
Belarus	Vital Registration - ICD 9 USSR Tabulation	National	1981-1982, 1985-1995, 1997-2001	648	5
Belgium	Vital Registration - ICD 10	National	1998-1999, 2004-2006	185	2
Belgium	Vital Registration - ICD 9	National	1980-1984, 1986-1987, 1992-1997	481	1
Belgium	Vital Registration - ICD 9 Basic Tabulation	National	1985, 1988-1991	171	0
Belize	Vital Registration - ICD 10	National	1997-2009	458	7
Belize	Vital Registration - ICD 9 Basic Tabulation	National	1980-1984, 1986-1987, 1989-1991, 1993-1996	478	5
Bermuda *	Vital Registration - ICD 10	National	1996-2008	264	0
Bermuda *	Vital Registration - ICD 9 Basic Tabulation	National	1980, 1983-1995	293	0
Bosnia and Herzegovina	Vital Registration - ICD 9 Basic Tabulation	National	1985-1991	220	14
Brazil	Vital Registration - ICD 10	National	1996-2010	600	6
Brazil	Vital Registration - ICD 9	National	1980-1995	640	0
Brunei Darussalam	Vital Registration - ICD 10	National	1996-2000, 2007-2009	166	8
Bulgaria	Vital Registration - ICD 10	National	2005-2010	222	15
Bulgaria	Vital Registration - ICD 9	National	1990-2004	555	6
Bulgaria	Vital Registration - ICD 9 Basic Tabulation	National	1980-1989	347	4
Burkina Faso	Verbal Autopsy	Nouna health district	1998, 2004	2	0
Burkina Faso	Verbal Autopsy	Ouargaye and Diapaga districts	1998, 2004	7	5
Canada	Vital Registration - ICD 10	National	2000-2009	400	1
Canada	Vital Registration - ICD 9	National	1986-1999	560	3
Canada	Vital Registration - ICD 9 Basic Tabulation	National	1980-1985	214	8
Chile	Vital Registration - ICD 10	National	1997-2009	481	2
Chile	Vital Registration - ICD 9	National	1985	37	0
Chile	Vital Registration - ICD 9 Basic Tabulation	National	1980-1984, 1986-1996	569	0
China	Surveillance (DSP)	National	1991-2000, 2004-2010	534	2
China	Verbal Autopsy; Survey Census; Police Records; Hospital	National	2004	29	0
China	Vital Registration - ICD 10: China Tabulation	National	2002-2007	240	1
China	Vital Registration - ICD 9: China Basic Tabulation	National	1987-2000	560	0
Colombia	Vital Registration - ICD 10	National	1997-2006, 2008	440	8
Colombia	Vital Registration - ICD 9	National	1980-1996	680	8
Costa Rica	Vital Registration - ICD 10	National	1997-2009	468	3
Costa Rica	Vital Registration - ICD 9 Basic Tabulation	National	1980-1996	598	18
Croatia	Vital Registration - ICD 10	National	1995-2010	542	7
Croatia	Vital Registration - ICD 9	National	1985-1994	340	0
Cuba	Vital Registration - ICD 10	National	2001-2010	380	9
Cuba	Vital Registration - ICD 9	National	1997-2000	152	3
Cuba	Vital Registration - ICD 9 Basic Tabulation	National	1980-1996	619	25
Cyprus	Vital Registration - ICD 10	National	1999-2000, 2004-2010	218	18
Czech Republic	Vital Registration - ICD 10	National	1994-2010	646	12
Czech Republic	Vital Registration - ICD 9	National	1986-1993	304	2
Denmark	Vital Registration - ICD 10	National	1994-2006	405	2
Denmark	Vital Registration - ICD 8	National	1980-1993	439	8
Dominica	Vital Registration - ICD 10	National	2001-2010	274	0
Dominica	Vital Registration - ICD 9	National	2000	28	0
Dominica	Vital Registration - ICD 9 Basic Tabulation	National	1980-1999	539	0
Dominican Republic	Vital Registration - ICD 10	National	1996-2001, 2003-2009	507	11
Dominican Republic	Vital Registration - ICD 9	National	1990	39	0
Dominican Republic	Vital Registration - ICD 9 Basic Tabulation	National	1980-1989, 1991-1992, 1994-1995	513	22
Ecuador	Vital Registration - ICD 10	National	1997-2010	560	9
Ecuador	Vital Registration - ICD 9	National	1996	40	0
Ecuador	Vital Registration - ICD 9 Basic Tabulation	National	1980-1995	578	6
Egypt	Vital Registration - ICD 10	National	2000-2010	440	0
El Salvador	Vital Registration - ICD 10	National	1997-2009	481	53
El Salvador	Vital Registration - ICD 9 Basic Tabulation	National	1981-1984, 1990-1993, 1995-1996	351	11
Estonia	Vital Registration - ICD 10	National	1997-2010	449	2
Estonia	Vital Registration - ICD 9	National	1994-1996	96	0
Estonia	Vital Registration - ICD 9 USSR Tabulation	National	1981-1982, 1985-1993	353	1
Ethiopia	Verbal Autopsy	Butajira	2000	32	0
Fiji	Vital Registration - ICD 10	National	2009	30	2
Fiji	Vital Registration - ICD 9 Basic Tabulation	National	1999	26	1
Finland	Vital Registration - ICD 10	National	1996-2010	495	0
Finland	Vital Registration - ICD 8	National	1980-1986	231	0
Finland	Vital Registration - ICD 9 Basic Tabulation	National	1987-1995	293	0
France	Vital Registration - ICD 10	National	2000-2009	400	1
France	Vital Registration - ICD 9	National	1980-1999	800	0
Georgia	Vital Registration - ICD 10	National	1998-2001, 2004-2007, 2009	326	23
Georgia	Vital Registration - ICD 9 USSR Tabulation	National	1981-1982, 1985-1992, 1994-1997	504	2
Germany	Vital Registration - ICD 10	National	1998-2010	472	8
Germany	Vital Registration - ICD 9	National	1987-1997	404	2
Germany	Vital Registration - ICD 9 Basic Tabulation	National	1980-1986	238	0
Ghana	Survey / Census	Rural	2007	8	0
Ghana	Survey / Census	Urban	2007	8	0
Ghana	Verbal Autopsy	Navrongo	2000	32	0
Ghana	Vital Registration - ICD 10	Subnational	2000, 2007	68	28
Greece	Vital Registration - ICD 9	National	1987-2006, 2008	769	3
Greece	Vital Registration - ICD 9 Basic Tabulation	National	1980-1986, 2007, 2009	321	3
Grenada	Vital Registration - ICD 10	National	2001-2010	277	1
Grenada	Vital Registration - ICD 9 Basic Tabulation	National	1984-1985, 1988-1996	297	0
Guatemala	Vital Registration - ICD 10	National	2005-2009	196	46
Guatemala	Vital Registration - ICD 9	National	2000-2004	200	0
Guatemala	Vital Registration - ICD 9 Basic Tabulation	National	1980-1981, 1984, 1986-1999	619	3
Guyana	Vital Registration - ICD 10	National	2001-2008	287	1
Guyana	Vital Registration - ICD 9	National	1991-1992, 1998-1999	144	0
Guyana	Vital Registration - ICD 9 Basic Tabulation	National	1984, 1988-1990, 1993-1997	315	22
Haiti	Vital Registration - ICD 10	National	1999, 2002-2004	148	16
Haiti	Vital Registration - ICD 9 Basic Tabulation	National	1981	36	12
Honduras	Vital Registration - ICD 9 Basic Tabulation	National	1980-1983, 1987-1990	267	33
Hong Kong	Vital Registration - ICD 10	National	2001-2009	324	0
Hong Kong	Vital Registration - ICD 9	National	1994-2000	252	0
Hong Kong	Vital Registration - ICD 9 Basic Tabulation	National	1980-1993	482	0
Hungary	Vital Registration - ICD 10	National	1996-2009	544	8
Hungary	Vital Registration - ICD 9	National	1980-1995	624	13
Iceland	Vital Registration - ICD 10	National	1996-2009	292	0
Iceland	Vital Registration - ICD 8	National	1980	21	0
Iceland	Vital Registration - ICD 9	National	1989-1995	145	0
Iceland	Vital Registration - ICD 9 Basic Tabulation	National	1981-1988	168	0
India	Verbal Autopsy	National	1980-1989, 1991-1992, 1998, 2004	51	0
India	Verbal Autopsy	Subnational	1980-1989, 1991-1992, 1998, 2004	29	8
India	Verbal Autopsy	Thirteen States (rural areas)	1980-1989, 1991-1992, 1998, 2004	354	0
India	Vital Registration - ICD 10: India Tabulation	National	1999-2001	120	0
India	Vital Registration - ICD 9: India Tabulation	National	1990-1998	360	0
Indonesia	Verbal Autopsy	Gorontalo, Lampung, Papua, and West Kalimantan	2007	144	5
Iran, Islamic Republic of	Vital Registration - ICD 10: Iran Tabulation	National	2002-2006	198	0
Iran, Islamic Republic of	Vital Registration - ICD 8	National	1980-1985, 1987, 1996-2001	520	0
Iraq	Vital Registration - ICD 10	National	2008	40	6
Ireland	Vital Registration - ICD 10	National	2007-2010	144	0
Ireland	Vital Registration - ICD 9	National	1980-2005	936	0
Ireland	Vital Registration - ICD 9 Basic Tabulation	National	2006	35	0
Israel	Vital Registration - ICD 10	National	1998-2009	465	7
Israel	Vital Registration - ICD 9	National	1995-1997	117	0
Israel	Vital Registration - ICD 9 Basic Tabulation	National	1980-1994	529	0
Italy	Vital Registration - ICD 10	National	2003, 2006-2009	200	1
Italy	Vital Registration - ICD 9	National	1980-2002	920	5
Jamaica	Vital Registration - ICD 10	National	2006	35	0
Jamaica	Vital Registration - ICD 9 Basic Tabulation	National	1980-1991	399	11
Japan	Vital Registration - ICD 10	National	1995-2010	640	20
Japan	Vital Registration - ICD 9	National	1980-1994	600	0
Jordan	Vital Registration - ICD 10	National	2004-2006, 2008	144	18
Kazakhstan	Vital Registration - ICD 10	National	2004-2006, 2008-2009	180	1
Kazakhstan	Vital Registration - ICD 9 Basic Tabulation	National	1991-2003	464	4
Kazakhstan	Vital Registration - ICD 9 USSR Tabulation	National	1981-1982, 1985-1990	288	0
Korea, Republic of	Vital Registration - ICD 10	National	1995-2010	576	0
Korea, Republic of	Vital Registration - ICD 9 Basic Tabulation	National	1985-1994	331	0
Kuwait	Vital Registration - ICD 10	National	1995-2009	540	0
Kuwait	Vital Registration - ICD 9 Basic Tabulation	National	1980-1987, 1993-1994	339	1
Kyrgyzstan	Vital Registration - ICD 10	National	2000-2009	370	16
Kyrgyzstan	Vital Registration - ICD 9 USSR Tabulation	National	1981-1982, 1985-1999	629	5
Latvia	Vital Registration - ICD 10	National	1996-2010	523	0
Latvia	Vital Registration - ICD 9 USSR Tabulation	National	1980-1995	560	0
Lithuania	Vital Registration - ICD 10	National	1998-2010	416	0
Lithuania	Vital Registration - ICD 9	National	1994-1997	128	0
Lithuania	Vital Registration - ICD 9 Basic Tabulation	National	1993	31	0
Lithuania	Vital Registration - ICD 9 USSR Tabulation	National	1981-1982, 1985-1992	323	3
Luxembourg	Vital Registration - ICD 10	National	1998-2009	293	4
Luxembourg	Vital Registration - ICD 9	National	1980-1990, 1992-1997	425	4
Luxembourg	Vital Registration - ICD 9 Basic Tabulation	National	1991	25	0
Macao Special Administrative Region of China *	Vital Registration - ICD 9	National	1994	13	9
Macedonia, the Former Yugoslav Republic of	Vital Registration - ICD 10	National	2006-2010	155	0
Macedonia, the Former Yugoslav Republic of	Vital Registration - ICD 9	National	1991-2003	410	18
Malaysia	Vital Registration - ICD 10	National	2000-2006	259	4
Malaysia	Vital Registration - ICD 9	National	1998	37	25
Malaysia	Vital Registration - ICD 9 Basic Tabulation	National	1997	35	12
Malaysia	Vital Registration - ICD 9: Malaysia Tabulation	Subnational	1980-1982	83	0
Maldives	Vital Registration - ICD 10	National	2000-2005, 2007-2008	177	28
Malta	Vital Registration - ICD 10	National	1995-2010	430	4
Malta	Vital Registration - ICD 9	National	1980-1994	417	12
Mauritius	Vital Registration - ICD 10	National	2005-2010	222	0
Mauritius	Vital Registration - ICD 8	National	1980	37	0
Mauritius	Vital Registration - ICD 9	National	1991-2004	518	0
Mauritius	Vital Registration - ICD 9 Basic Tabulation	National	1981-1990	350	0
Mexico	Vital Registration - ICD 10	National	1998-2010	520	0
Mexico	Vital Registration - ICD 9	National	1981-1997	680	0
Mexico	Vital Registration - ICD 9 Basic Tabulation	National	1980	36	0
Moldova	Vital Registration - ICD 10	National	1996-2010	540	2
Moldova	Vital Registration - ICD 9 Basic Tabulation	National	1991-1995	178	3
Moldova	Vital Registration - ICD 9 USSR Tabulation	National	1981-1982, 1985-1990	288	1
Mongolia	Vital Registration - ICD 9 Basic Tabulation	National	1994	33	1
Montenegro	Vital Registration - ICD 10	National	2000, 2006, 2009	58	3
Morocco	Vital Registration - ICD 10	National	2005, 2008	80	0
Mozambique	Verbal Autopsy	Manhica	2002-2003, 2006-2007	32	0
Mozambique	Verbal Autopsy	National	2002-2003, 2006-2007	16	0
Mozambique	Verbal Autopsy	Tete Province	2003-2004	40	0
Myanmar	Verbal Autopsy	Pyinmana Township	2007	18	0
Netherlands	Vital Registration - ICD 10	National	1996-2010	570	28
Netherlands	Vital Registration - ICD 9	National	1980-1995	602	32
New Zealand	Vital Registration - ICD 10	National	2000-2008	306	0
New Zealand	Vital Registration - ICD 9	National	1980-1999	680	0
Nicaragua	Vital Registration - ICD 10	National	1997-2010	504	22
Nicaragua	Vital Registration - ICD 9 Basic Tabulation	National	1988-1994, 1996	271	1
Norway	Vital Registration - ICD 10	National	1996-2010	510	0
Norway	Vital Registration - ICD 8	National	1980-1985	204	0
Norway	Vital Registration - ICD 9	National	1986-1995	340	0
Occupied Palestinian Territory	Vital Registration - ICD 10	National	2008-2009	74	0
Oman	Vital Registration - ICD 10	National	2005-2007, 2009	136	3
Panama	Vital Registration - ICD 10	National	1998-2009	432	0
Panama	Vital Registration - ICD 9 Basic Tabulation	National	1980-1989, 1996-1997	408	9
Papua New Guinea	Vital Registration - ICD 9 Basic Tabulation	National	1980	26	0
Paraguay	Vital Registration - ICD 10	National	1996-2009	532	9
Paraguay	Vital Registration - ICD 9 Basic Tabulation	National	1980-1991, 1994-1995	482	0
Peru	Vital Registration - ICD 10	National	1999-2007	360	19
Peru	Vital Registration - ICD 9 Basic Tabulation	National	1980-1983, 1986-1992, 1994-1998	576	1
Philippines	Vital Registration - ICD 10	National	1999-2003, 2005, 2008	280	33
Philippines	Vital Registration - ICD 10: Philippines Tabulation	National	2004-2005	80	0
Philippines	Vital Registration - ICD 8	National	1981	40	2
Philippines	Vital Registration - ICD 9	National	1997-1998	80	0
Philippines	Vital Registration - ICD 9 Basic Tabulation	National	1992-1996	180	0
Philippines	Vital Registration - ICD 9: Philippines Tabulation	National	1980, 1982-1991	440	0
Poland	Vital Registration - ICD 10	National	1999-2010	444	9
Poland	Vital Registration - ICD 9 Basic Tabulation	National	1980-1996	603	4
Portugal	Vital Registration - ICD 10	National	2002-2003, 2005-2010	298	2
Portugal	Vital Registration - ICD 9	National	1984-2001	684	0
Portugal	Vital Registration - ICD 9 Basic Tabulation	National	1980-1983	141	0
Puerto Rico *	Vital Registration - ICD 10	National	1999-2003, 2005-2009	380	0
Puerto Rico *	Vital Registration - ICD 9 Basic Tabulation	National	1980-1998	687	0
Qatar	Vital Registration - ICD 10	National	1995, 2004-2009	183	9
Romania	Vital Registration - ICD 10	National	1999-2010	432	0
Romania	Vital Registration - ICD 9 Basic Tabulation	National	1980-1998	683	4
Russian Federation	Vital Registration - ICD 10	National	1999-2009	429	0
Russian Federation	Vital Registration - ICD 9 USSR Tabulation	National	1980-1998	741	0
Saint Lucia	Vital Registration - ICD 10	National	1996-2006, 2008	379	6
Saint Lucia	Vital Registration - ICD 9 Basic Tabulation	National	1980-1981, 1983, 1986-1995	408	5
Saint Vincent and the Grenadines	Vital Registration - ICD 10	National	2000-2010	336	1
Saint Vincent and the Grenadines	Vital Registration - ICD 9	National	1990	32	0
Saint Vincent and the Grenadines	Vital Registration - ICD 9 Basic Tabulation	National	1982-1987, 1995-1999	340	0
Sao Tome and Principe	Vital Registration - ICD 9 Basic Tabulation	National	1985	20	13
Saudi Arabia	Vital Registration - ICD 10	National	1999-2010	432	0
Serbia	Vital Registration - ICD 10	National	1998-2010	455	0
Seychelles	Vital Registration - ICD 10	National	2001-2009	216	0
Seychelles	Vital Registration - ICD 9 Basic Tabulation	National	1981-1982, 1985-1987	119	0
Singapore	Vital Registration - ICD 9	National	1991-2003	455	4
Singapore	Vital Registration - ICD 9 Basic Tabulation	National	1980-1990, 2004-2006	478	4
Slovakia	Vital Registration - ICD 10	National	1994-2010	629	9
Slovakia	Vital Registration - ICD 9	National	1992-1993	74	4
Slovenia	Vital Registration - ICD 10	National	1997-2010	394	3
Slovenia	Vital Registration - ICD 9	National	1985-1996	338	3
South Africa	Verbal Autopsy	Agincourt	2001	34	0
South Africa	Verbal Autopsy	Somkhele, KwaZulu-Natal	2001	32	7
South Africa	Vital Registration - ICD 10	National	1996-2009	560	1
South Africa	Vital Registration - ICD 9 Basic Tabulation	National	1993-1995	103	1
South Africa: Eastern Cape *	Vital Registration - ICD 10	National	1997-2005	306	0
South Africa: Free State *	Vital Registration - ICD 10	National	1997-2005	306	0
South Africa: Gauteng *	Vital Registration - ICD 10	National	1997-2005	306	0
South Africa: KwaZulu Natal *	Vital Registration - ICD 10	National	1997-2005	306	0
South Africa: Limpopo *	Vital Registration - ICD 10	National	1997-2005	306	0
South Africa: Mpumalanga *	Vital Registration - ICD 10	National	1997-2005	306	0
South Africa: North West *	Vital Registration - ICD 10	National	1997-2005	306	0
South Africa: Northern Cape *	Vital Registration - ICD 10	National	1997-2005	297	0
South Africa: Western Cape *	Vital Registration - ICD 10	National	1997-2005	297	0
Spain	Vital Registration - ICD 10	National	1999-2010	480	4
Spain	Vital Registration - ICD 9	National	1980-1998	760	4
Sri Lanka	Vital Registration - ICD 10	National	2004-2005	72	2
Sri Lanka	Vital Registration - ICD 9 Basic Tabulation	National	1980-1989, 1991-1992	406	55
Sri Lanka	Vital Registration - ICD 9: Sri Lanka Tabulation	National	1993-1996	144	9
Suriname	Vital Registration - ICD 10	National	1995-2009	540	2
Suriname	Vital Registration - ICD 9 Basic Tabulation	National	1980-1982, 1984-1992	428	5
Sweden	Vital Registration - ICD 10	National	1997-2010	518	0
Sweden	Vital Registration - ICD 8	National	1980-1986	259	0
Sweden	Vital Registration - ICD 9	National	1987-1996	370	0
Switzerland	Vital Registration - ICD 10	National	1995-2007	442	0
Switzerland	Vital Registration - ICD 8	National	1980-1994	510	0
Syrian Arab Republic	Vital Registration - ICD 9 Basic Tabulation	National	1980, 1984-1985	106	0
Syrian Arab Republic	Vital Registration - Unique Tabulation	National	2005-2007	108	0
Taiwan	Vital Registration - ICD 9	National	2007	26	1
Tajikistan	Vital Registration - ICD 9 USSR Tabulation	National	1981-1982, 1985-2005	828	24
Tanzania, United Republic of	Verbal Autopsy	Dar es Salaam and Kilimanjaro	1995, 1998	6	0
Tanzania, United Republic of	Verbal Autopsy	Hai and Morogoro Districts	1995, 1998	159	7
Tanzania, United Republic of	Verbal Autopsy	Ifakara	2000-2001, 2001-2002	34	3
Tanzania, United Republic of	Verbal Autopsy	Rufiji	2000-2001, 2001-2002	34	1
Thailand	Verbal Autopsy	National	2005	23	0
Thailand	Vital Registration - ICD 10	National	1994-2000, 2002-2007	520	40
Thailand	Vital Registration - ICD 9	National	1990-1992	120	1
Thailand	Vital Registration - ICD 9 Basic Tabulation	National	1980-1987	288	26
Tonga	Vital Registration - Unique Tabulation	National	2003	16	4
Trinidad and Tobago	Vital Registration - ICD 10	National	1999-2008	355	3
Trinidad and Tobago	Vital Registration - ICD 9 Basic Tabulation	National	1980-1998	664	0
Turkey	Verbal Autopsy	Urban populations	2000	13	6
Turkey	Vital Registration - ICD 8	National	1983-1984, 1987-2008	936	0
Turkmenistan	Vital Registration - ICD 9 Basic Tabulation	National	1991-1993	107	11
Turkmenistan	Vital Registration - ICD 9 USSR Tabulation	National	1981-1982, 1985-1990, 1994-1998	468	3
Ukraine	Vital Registration - ICD 10	National	2005-2006, 2008-2009	144	1
Ukraine	Vital Registration - ICD 9 USSR Tabulation	National	1981-1982, 1985-2004	792	4
United Kingdom	Vital Registration - ICD 10	National	2001-2010	384	1
United Kingdom	Vital Registration - ICD 9	National	1981, 2000	66	1
United Kingdom	Vital Registration - ICD 9 Basic Tabulation	National	1980, 1982-1999	656	4
United States	Vital Registration - ICD 10	National	1999-2009	440	1
United States	Vital Registration - ICD 9	National	1980-1998	760	2
Uruguay	Vital Registration - ICD 10	National	1997-2001, 2003-2004, 2007-2009	352	8
Uruguay	Vital Registration - ICD 9	National	1991	35	0
Uruguay	Vital Registration - ICD 9 Basic Tabulation	National	1980-1990, 1993-1996	510	0
Uzbekistan	Vital Registration - ICD 10	National	2004-2005	74	62
Uzbekistan	Vital Registration - ICD 9 USSR Tabulation	National	1981-1982, 1985-2003	777	10
Venezuela	Vital Registration - ICD 10	National	1996-2007	480	1
Venezuela	Vital Registration - ICD 9 Basic Tabulation	National	1980-1983, 1985-1990, 1992-1994	476	4
Viet Nam	Verbal Autopsy	National	2008	24	0
Zambia	Verbal Autopsy	National	2009	36	0
Zimbabwe	Vital Registration - ICD 9	Subnational	1995	36	0
Zimbabwe	Vital Registration - ICD 9 Basic Tabulation	National	1990	34	0
