# Supplementary material for: Liver cirrhosis mortality in 187 countries between 1980 and 2010: a systematic analysis
Source: BMC Med. 2014 Sep 18;12:145. doi: 10.1186/s12916-014-0145-y (PMC4169640; doi:10.1186/s12916-014-0145-y)
Supplement: Additional file 3: Table S3. — GC redistribution. Garbage code redistribution onto liver cirrhosis. [file 12916_2014_145_MOESM3_ESM.xls]

## Sheet: Sheet1
Table S3. Garbage code (GC) redistribution onto liver cirrhosis
Name of garbage code group	Percent of GC that redistributed on cirrhosis	Percent increase in cirrhosis due to redistribution
GI signs and symptoms (K920, K921, K922)	0.610803	0.100861
Some ill-defined from R00-R99	0.0323816	0.0523363
Unspecified liver disease (K72, K72.0, K71.0-K71.9 )	0.54739	0.0454322
R54: Senility	0.0240617	0.021781
DIC, cardiac arrest, acute respiratory failure, and coma	0.0394095	0.016876
Renal failure	0.0181162	0.00781713
All disorders of electrolyte & fluid balance	0.0243532	0.00232345
Result of age and sex restriction	0.0432793	0.00180337
Peritonitis	0.0358656	0.0017329
J90: Pleural effusion not elsewhere class.	0.0362222	0.00137357
Sequalae of different diseases and injuries	0.0314594	0.00120885
Fever, malaise, febrile unknown origin	0.0228752	0.000798581
K929: Disease of digestive system, unspecified	0.33986	0.000757096
Ill-defined from M09-M99	0.0207256	0.000607629
I81: Portal vein thrombosis	0.0126042	0.000574685
Ill-defined from F32-F99	0.0291392	0.000505443
Different paralytic syndrome and palsy syndrome	0.00880552	0.00044047
Ill-defined from N39.3-N97.8	0.0239721	0.000402646
Ill-defined from G43-G58.9	0.0399987	0.000371532
Ill-defined from D10-D36.9	0.0350713	0.000297104
Ill-defined from L01-L98.9	0.0256984	0.000168074
Ill-defined from H00-H99	0.0375114	0.000100051
B99: Oth. & unspec. bacterial and infectious diseases	0.00327396	6.92429e-05
Ill-defined from K00-k14.9	0.0294785	5.15509e-05
Cardiogenic shock and other shock	0.00118849	3.90444e-05
Ill-defined from A00-B99	0.0350209	2.80632e-05
J81: Pulmonary edema	0.00054808	2.31826e-05
From Q10-Q84.9	0.0125126	1.89122e-05
From J30-J35.9	0.0362018	1.86071e-05
Undefined ICD code	0.0526316	3.05035e-07
In redistribution of GCs, in this ICD-10 dataset, cirrhosis deaths increased by 25.9 %.
