# Supplementary material for: Liver cirrhosis mortality in 187 countries between 1980 and 2010: a systematic analysis
Source: BMC Med. 2014 Sep 18;12:145. doi: 10.1186/s12916-014-0145-y (PMC4169640; doi:10.1186/s12916-014-0145-y)
Supplement: Additional file 4: Table S4 a. — Male submodels. Male liver cirrhosis ensemble model component submodels with weights. Table S4b. Female submodels. Female liver cirrhosis ensemble model component submodels with weights. [file 12916_2014_145_MOESM4_ESM.xls]

## Sheet: Additional file 4a
Table S4 a. Male liver cirrhosis ensemble model component submodels with weight
Rank	Type	Dependent var	Covariates	% weight		Covariate	Level	Direction
1	ST-GPR	Logit CF	Alc	16		Alcohol intake (Alc)	1	1
2	ST-GPR	Logit CF	Alc, Edu	13.4		Health system access (HSA)	1	-1
3	Linear	Logit CF	Schisto	11.3		Hepatitis B prevalence (HepB)	1	1
4	ST-GPR	Logit CF	Alc, HepC	9.5		Hepatitis C prevalence (HepC)	1	1
5	ST-GPR	Logit CF	Alc, BMI	8		Schistosomiasis prevalence (Schisto)	1	1
6	Linear	Logit CF	Schisto, BMI	6.7		Age standerdized diabetes melilitus prevalence (DM)	2	1
7	ST-GPR	Logit CF	HepC, Schisto, BMI	5.6		Body Mass Index (BMI)	2	1
8	ST-GPR	Logit CF	HepC, Schisto	4.7		Years of education (Edu)	3	-1
9	Linear	Logit CF	HepB	4		Lag distributed income (Income)	3	-1
10	ST-GPR	Logit CF	Schisto, Income	3.3
11	ST-GPR	Logit CF	Schisto	2.8
12	ST-GPR	Logit CF	Alc, Income	2.4
13	ST-GPR	Logit CF	Alc, HepB, Edu	2
14	Linear	Logit CF	Schisto, Edu	1.7
15	Linear	Logit CF	Alc, Schisto, BMI	1.4
16	ST-GPR	Logit CF	Alc, BMI, Edu, Income	1.2
17	Linear	Logit CF	Alc, Schisto, Edu	1
18	Linear	Logit CF	HepC, Schisto, Edu, Income	0.8
19	Linear	Logit CF	Schisto, Income	0.7
20	Linear	Logit CF	Alc, HepC, Edu	0.6
21	ST-GPR	Logit CF	HepC	0.5
22	ST-GPR	Logit CF	HepB, Income	0.4
23	Linear	Logit CF	HepC, Schisto	0.3
24	Linear	Logit CF	HepB, BMI	0.3
25	Linear	Logit CF	HepB, Schisto	0.2
26	ST-GPR	Logit CF	HepB, Schisto, BMI	0.2
27	Linear	Logit CF	HepB, Edu	0.2
28	ST-GPR	Logit CF	Alc, HepB	0.1
29	ST-GPR	Logit CF	Alc, Schisto, Income	0.1
30	ST-GPR	Logit CF	Schisto, BMI	0.1
31	ST-GPR	Logit CF	Alc, HepC, BMI	0.1
32	Linear	Logit CF	Alc, HepB, BMI	0.1
33	ST-GPR	Logit CF	Alc, Schisto	0.1
34	Linear	Logit CF	HepC	0.1
35	Linear	Logit CF	Alc, HepB	0
36	ST-GPR	Logit CF	Alc, HepC, Income	0
37	ST-GPR	Logit CF	HepC, BMI	0
38	Linear	Logit CF	Alc, HepB, Edu	0
39	ST-GPR	Logit CF	HepC, Schisto, Edu, Income	0
40	ST-GPR	Logit CF	HepC, Schisto, BMI, Edu, Income	0
41	Linear	Logit CF	Alc, HepB, Income	0
42	ST-GPR	Logit CF	Alc, HepC, Edu	0
43	Linear	Logit CF	Alc, HepC, Schisto, BMI	0
44	Linear	Logit CF	HepB, Schisto, Edu	0
45	ST-GPR	Logit CF	Schisto, Edu	0
46	ST-GPR	Logit CF	Alc, HepC, Schisto	0
47	Linear	Logit CF	Alc, HepC, Schisto, Edu	0
48	ST-GPR	Logit CF	HepB, Schisto, Income	0
49	ST-GPR	Logit CF	HepB	0
50	Linear	Logit CF	Alc, HepC, Income	0
51	Linear	Logit CF	HepC, BMI	0
52	ST-GPR	Logit CF	HepB, Schisto	0
53	ST-GPR	Logit CF	HepB, BMI	0
54	Linear	Logit CF	Alc, HepC, BMI	0
55	Linear	Logit CF	Alc, HepC, Schisto, Income	0
56	Linear	Logit CF	Schisto, BMI, Edu, Income	0
57	Linear	Logit CF	Alc, HepC	0
58	Linear	Logit CF	HepB, Income	0
59	ST-GPR	Logit CF	HepB, Edu	0
60	Linear	Logit CF	Alc, Schisto, BMI, Edu, Income	0
61	Linear	Logit CF	Alc, HepB, Schisto, BMI, Edu	0
62	Linear	Logit CF	HepC, BMI, Edu, Income	0
63	ST-GPR	Logit CF	HepB, Schisto, BMI, Edu, Income	0
64	Linear	Logit CF	Alc, BMI, Edu, Income	0
65	ST-GPR	Logit CF	Alc, HepB, BMI	0
66	Linear	Logit CF	Alc, Schisto, Income	0
67	Linear	Logit CF	Alc, HepB, BMI, Edu, Income	0
68	ST-GPR	Logit CF	HepB, Schisto, Edu	0
69	Linear	Logit CF	Alc, HepC, Schisto	0
70	Linear	Logit CF	HepC, Schisto, BMI, Edu, Income	0
71	Linear	Logit CF	Alc, HepB, Schisto, BMI	0
72	Linear	Logit CF	HepC, Edu, Income	0
73	Linear	Logit CF	Alc, HepB, Schisto	0
74	Linear	Logit CF	Alc, Income	0
75	Linear	Logit CF	Alc, HepC, BMI, Edu, Income	0
76	Linear	Logit CF	Alc, HepC, Schisto, BMI, Edu, Income	0
77	ST-GPR	Logit CF	Schisto, BMI, Edu, Income	0
78	ST-GPR	Logit CF	HepC, Edu, Income	0
79	ST-GPR	Logit CF	HepC, BMI, Edu, Income	0
80	Linear	Logit CF	Alc	0
81	Linear	Logit CF	Alc, Edu	0
82	Linear	Logit CF	HepC, Schisto, BMI	0
83	ST-GPR	Logit CF	Alc, HepC, Schisto, Edu	0
84	Linear	Logit CF	HepB, Schisto, Income	0
85	Linear	Logit CF	Alc, Schisto	0
86	Linear	Logit CF	HepB, Schisto, BMI	0
87	ST-GPR	Logit CF	HepB, BMI, Edu, Income	0
88	Linear	Logit CF	HepB, Schisto, BMI, Edu, Income	0
89	Linear	Logit CF	Alc, BMI	0
90	ST-GPR	Logit CF	Alc, Schisto, Edu	0
91	ST-GPR	Logit CF	Alc, HepB, Income	0
92	ST-GPR	Logit CF	Alc, HepC, Schisto, Income	0
93	Linear	Logit CF	HepB, BMI, Edu, Income	0
94	ST-GPR	Logit CF	Alc, HepB, Schisto	0
95	ST-GPR	Logit CF	Alc, HepC, Schisto, BMI	0
96	ST-GPR	Logit CF	Alc, Schisto, BMI	0
97	ST-GPR	Logit CF	Alc, HepB, BMI, Edu, Income	0
98	ST-GPR	Logit CF	Alc, HepC, Schisto, BMI, Edu, Income	0
99	ST-GPR	Logit CF	Alc, HepC, BMI, Edu, Income	0
100	ST-GPR	Logit CF	Alc, HepB, Schisto, BMI	0
101	ST-GPR	Logit CF	Alc, HepB, Schisto, BMI, Edu	0
102	ST-GPR	Logit CF	Alc, Schisto, BMI, Edu, Income	0
103	ST-GPR	Log rate	HSA, Edu	0
104	Linear	Log rate	Schisto	0
105	ST-GPR	Log rate	Schisto, Edu, Income	0
106	ST-GPR	Log rate	HepB, Edu, Income	0
107	ST-GPR	Log rate	HSA, HepB, HepC, Schisto, Edu	0
108	ST-GPR	Log rate	HSA, HepC, Schisto, Edu	0
109	ST-GPR	Log rate	Alc, HepB, Edu, Income	0
110	ST-GPR	Log rate	HepB, Schisto, Edu, Income	0
111	ST-GPR	Log rate	Alc, HSA, Income	0
112	ST-GPR	Log rate	Alc, Edu, Income	0
113	ST-GPR	Log rate	Alc, Schisto, Edu, Income	0
114	ST-GPR	Log rate	HSA, Income	0
115	ST-GPR	Log rate	Alc, HSA, Schisto, Income	0
116	ST-GPR	Log rate	Alc, HepC, Schisto, Edu, Income	0
117	ST-GPR	Log rate	Alc, HepB, Schisto, Edu, Income	0
118	ST-GPR	Log rate	HSA, Schisto, Income	0
119	ST-GPR	Log rate	Alc, HSA, Edu	0
120	ST-GPR	Log rate	HepB, HepC, Schisto, Edu, Income	0
121	ST-GPR	Log rate	HSA	0
122	ST-GPR	Log rate	HSA, Schisto, Edu	0
123	ST-GPR	Log rate	HepC, Schisto, Edu, Income	0
124	ST-GPR	Log rate	Alc, HSA, HepB, Edu	0
125	ST-GPR	Log rate	Alc, HepC, Edu, Income	0
126	ST-GPR	Log rate	HSA, HepB	0
127	ST-GPR	Log rate	Alc, HSA, HepC, Schisto, Income	0
128	ST-GPR	Log rate	Alc, HepB, HepC, Income	0
129	Linear	Log rate	HepC, Schisto	0
130	ST-GPR	Log rate	Alc, HSA, HepC, Income	0
131	Linear	Log rate	HepC	0
132	ST-GPR	Log rate	Alc, HSA, HepC, Edu	0
133	ST-GPR	Log rate	Alc, HSA, HepB, HepC, Income	0
134	ST-GPR	Log rate	HSA, HepC, Schisto	0
135	ST-GPR	Log rate	HSA, HepB, Schisto, Income	0
136	ST-GPR	Log rate	HSA, HepC, Schisto, Income	0
137	ST-GPR	Log rate	HepB, HepC, Edu, Income	0
138	ST-GPR	Log rate	Alc, HSA, Schisto, Edu	0
139	ST-GPR	Log rate	Alc, HSA, HepB, Schisto, Income	0
140	ST-GPR	Log rate	Alc, HepB, HepC, Edu	0
141	ST-GPR	Log rate	HSA, HepC	0
142	ST-GPR	Log rate	HepC, Edu, Income	0
143	ST-GPR	Log rate	HSA, HepB, Income	0
144	ST-GPR	Log rate	Alc, HSA, HepC, Schisto, Edu	0
145	Linear	Log rate	Alc, HSA, HepB, Income	0
146	ST-GPR	Log rate	HSA, HepB, HepC, Schisto, Income	0
147	ST-GPR	Log rate	HSA, Schisto	0
148	ST-GPR	Log rate	Alc, HSA, HepB, Income	0
149	ST-GPR	Log rate	Alc, HSA	0
150	ST-GPR	Log rate	Alc, HSA, HepB, HepC, Edu	0
151	ST-GPR	Log rate	HSA, HepB, Schisto, Edu	0
152	Linear	Log rate	Alc, HepB, Edu, Income	0
153	ST-GPR	Log rate	Schisto	0
154	Linear	Log rate	Alc, HepB, Schisto, Edu, Income	0
155	Linear	Log rate	Alc, HSA, HepB, Schisto, Income	0
156	Linear	Log rate	HepB, Schisto, Edu, Income	0
157	Linear	Log rate	HSA, Income	0
158	Linear	Log rate	Alc, Edu, Income	0
159	ST-GPR	Log rate	HSA, HepB, Schisto	0
160	Linear	Log rate	Alc, HSA, Income	0
161	Linear	Log rate	HepB, Edu, Income	0
162	ST-GPR	Log rate	Alc, HSA, HepC, Schisto	0
163	ST-GPR	Log rate	Alc, HSA, HepC	0
164	ST-GPR	Log rate	Alc, HSA, HepB, Schisto, Edu	0
165	ST-GPR	Log rate	HSA, HepB, HepC, Schisto	0
166	ST-GPR	Log rate	Alc, Schisto	0
167	Linear	Log rate	HSA, HepB, Schisto, Income	0
168	Linear	Log rate	HepB, Schisto	0
169	Linear	Log rate	HSA, Schisto, Income	0
170	ST-GPR	Log rate	HSA, HepC, Income	0
171	Linear	Log rate	HSA, HepB, Income	0
172	Linear	Log rate	Schisto, Edu, Income	0
173	ST-GPR	Log rate	Alc, HepB, Schisto	0
174	ST-GPR	Log rate	HepB, Schisto	0
175	ST-GPR	Log rate	HepC, Schisto	0
176	ST-GPR	Log rate	HSA, HepB, HepC, Income	0
177	ST-GPR	Log rate	Alc, HSA, HepB, HepC, Schisto	0
178	Linear	Log rate	HepB	0
179	ST-GPR	Log rate	Alc, HepC	0
180	ST-GPR	Log rate	HSA, HepB, HepC	0
181	Linear	Log rate	Alc, Schisto, Edu, Income	0
182	ST-GPR	Log rate	Alc, HSA, HepB, HepC	0
183	Linear	Log rate	Alc, HSA, Edu	0
184	Linear	Log rate	Alc, HSA, Schisto, Income	0
185	ST-GPR	Log rate	Alc, HepB, HepC	0
186	ST-GPR	Log rate	Alc, HepB	0
187	Linear	Log rate	HepB, HepC, Schisto	0
188	Linear	Log rate	HepB, HepC	0
189	ST-GPR	Log rate	Alc, HSA, HepB	0
190	ST-GPR	Log rate	Alc	0
191	Linear	Log rate	Alc, HepB, HepC, Income	0
192	ST-GPR	Log rate	HepB, HepC, Schisto	0
193	ST-GPR	Log rate	HepC	0
194	ST-GPR	Log rate	HepB	0
195	Linear	Log rate	Alc, HSA, Schisto, Edu	0
196	Linear	Log rate	HSA, Edu	0
197	ST-GPR	Log rate	Alc, HepC, Schisto	0
198	Linear	Log rate	HepB, HepC, Edu, Income	0
199	Linear	Log rate	HepC, Edu, Income	0
200	Linear	Log rate	HSA, HepC, Income	0
201	Linear	Log rate	Alc, HSA, HepB, HepC, Income	0
202	ST-GPR	Log rate	Alc, HepB, HepC, Schisto	0
203	Linear	Log rate	Alc, HSA, Schisto	0
204	ST-GPR	Log rate	Alc, HSA, Schisto	0
205	Linear	Log rate	Alc, HSA, HepC, Income	0
206	Linear	Log rate	Alc, HSA, HepB, Edu	0
207	Linear	Log rate	Alc, HepC, Edu, Income	0
208	Linear	Log rate	HSA, Schisto, Edu	0
209	Linear	Log rate	Alc, HSA	0
210	ST-GPR	Log rate	Alc, HSA, HepB, Schisto	0
211	Linear	Log rate	Alc, HSA, HepC, Schisto, Edu	0
212	ST-GPR	Log rate	HepB, HepC	0
213	Linear	Log rate	Alc, HSA, HepC, Edu	0
214	Linear	Log rate	HepC, Schisto, Edu, Income	0
215	Linear	Log rate	HSA, HepC, Schisto, Income	0
216	Linear	Log rate	HepB, HepC, Schisto, Edu, Income	0
217	Linear	Log rate	Alc, HSA, HepC, Schisto	0
218	Linear	Log rate	Alc, HepC, Schisto, Edu, Income	0
219	Linear	Log rate	Alc, HSA, HepB, Schisto, Edu	0
220	Linear	Log rate	HSA, HepB, HepC, Schisto, Income	0
221	Linear	Log rate	Alc, HSA, HepC	0
222	Linear	Log rate	HSA, HepB, HepC, Income	0
223	Linear	Log rate	Alc, HSA, HepC, Schisto, Income	0
224	Linear	Log rate	Alc, Schisto	0
225	Linear	Log rate	Alc, HepC, Schisto	0
226	Linear	Log rate	HSA, HepB, Schisto, Edu	0
227	Linear	Log rate	Alc, HepB, HepC, Edu	0
228	Linear	Log rate	Alc, HepC	0
229	Linear	Log rate	Alc, HSA, HepB, Schisto	0
230	Linear	Log rate	Alc	0
231	Linear	Log rate	Alc, HSA, HepB, HepC, Edu	0
232	Linear	Log rate	Alc, HepB, Schisto	0
233	Linear	Log rate	Alc, HepB, HepC, Schisto	0
234	Linear	Log rate	HSA	0
235	Linear	Log rate	HSA, HepB, HepC, Schisto, Edu	0
236	Linear	Log rate	Alc, HSA, HepB	0
237	Linear	Log rate	Alc, HSA, HepB, HepC, Schisto	0
238	Linear	Log rate	HSA, HepC, Schisto, Edu	0
239	Linear	Log rate	HSA, HepB	0
240	Linear	Log rate	Alc, HepB	0
241	Linear	Log rate	HSA, Schisto	0
242	Linear	Log rate	HSA, HepB, Schisto	0
243	Linear	Log rate	Alc, HepB, HepC	0
244	Linear	Log rate	Alc, HSA, HepB, HepC	0
245	Linear	Log rate	HSA, HepB, HepC, Schisto	0
246	Linear	Log rate	HSA, HepB, HepC	0
247	Linear	Log rate	HSA, HepC, Schisto	0
248	Linear	Log rate	HSA, HepC	0

## Sheet: Additional file 4b
Table S4 b. Female liver cirrhosis ensemble model component submodels with weight
Rank	Type	Dep Var	Covariates	% weight		Covariate	Level	Direction
1	ST-GPR	Logit CF	HepC, BMI	3.8		Alcohol intake (Alc)	1	1
2	ST-GPR	Logit CF	HepC, Schisto , BMI	3.7		Health system access (HSA)	1	-1
3	ST-GPR	Logit CF	HepC	3.6		Hepatitis B prevalence (HepB)	1	1
4	ST-GPR	Logit CF	Alc, Schisto , Edu	3.4		Hepatitis C prevalence (HepC)	1	1
5	ST-GPR	Logit CF	HepB, BMI	3.3		Schistosomiasis prevalence (Schisto)	1	1
6	ST-GPR	Logit CF	HepB	3.2		Age standerdized diabetes melilitus prevalence (DM)	2	1
7	ST-GPR	Logit CF	HepC, Schisto	3		Body Mass Index (BMI)	2	1
8	ST-GPR	Logit CF	Alc, Schisto	2.9		Years of education (Edu)	3	-1
9	ST-GPR	Logit CF	Alc, HepC, Schisto , DM	2.8		Lag distributed income (Income)	3	-1
10	ST-GPR	Logit CF	Schisto , BMI	2.7
11	ST-GPR	Logit CF	Alc, Schisto , BMI	2.6
12	ST-GPR	Logit CF	HepC, Schisto , DM	2.5
13	ST-GPR	Logit CF	HepB, Schisto , BMI	2.4
14	ST-GPR	Logit CF	HepC, Schisto , BMI, Edu, Income	2.3
15	ST-GPR	Logit CF	Alc	2.2
16	ST-GPR	Logit CF	Alc, BMI	2.1
17	ST-GPR	Logit CF	Alc, HepC, Schisto	2.1
18	ST-GPR	Logit CF	Alc, HepB, BMI	2
19	ST-GPR	Logit CF	Schisto	1.9
20	ST-GPR	Logit CF	Alc, HepC, Schisto , BMI	1.8
21	ST-GPR	Logit CF	Alc, HepC, BMI	1.8
22	ST-GPR	Logit CF	HepC, BMI, Edu, Income	1.7
23	ST-GPR	Logit CF	Alc, HepC	1.6
24	ST-GPR	Logit CF	Alc, HepC, Schisto , BMI, Edu, Income	1.6
25	ST-GPR	Logit CF	HepB, Schisto , BMI, Income	1.5
26	ST-GPR	Logit CF	HepB, BMI, Edu, Income	1.4
27	ST-GPR	Logit CF	Alc, Schisto , Income	1.4
28	Linear	Logit CF	HepB	1.3
29	ST-GPR	Logit CF	Alc, HepB	1.3
30	ST-GPR	Logit CF	Alc, Edu, Income	1.2
31	Linear	Logit CF	HepB, Schisto	1.2
32	ST-GPR	Logit CF	HepB, Schisto	1.1
33	ST-GPR	Logit CF	Alc, HepB, BMI, Edu, Income	1.1
34	ST-GPR	Logit CF	Schisto , BMI, Edu, Income	1.1
35	ST-GPR	Logit CF	Alc, HepC, Schisto , DM, Edu, Income	1
36	ST-GPR	Logit CF	Alc, Schisto , BMI, Edu, Income	1
37	Linear	Logit CF	HepB, Schisto , BMI	0.9
38	ST-GPR	Logit CF	HepC, Schisto , DM, Edu, Income	0.9
39	ST-GPR	Logit CF	HepC, Edu, Income	0.9
40	ST-GPR	Logit CF	Alc, HepC, Schisto , Edu, Income	0.8
41	ST-GPR	Logit CF	Schisto , Edu, Income	0.8
42	ST-GPR	Logit CF	HepB, Edu, Income	0.8
43	Linear	Logit CF	Alc, HepC, Schisto , BMI	0.7
44	ST-GPR	Logit CF	Alc, BMI, Edu, Income	0.7
45	Linear	Logit CF	HepB, BMI	0.7
46	Linear	Logit CF	Alc, HepB, BMI	0.7
47	Linear	Logit CF	Alc, HepC, Schisto , DM	0.6
48	ST-GPR	Logit CF	Alc, HepC, BMI, Edu, Income	0.6
49	Linear	Logit CF	HepC, BMI	0.6
50	Linear	Logit CF	HepC, Schisto , DM	0.6
51	ST-GPR	Logit CF	Alc, HepC, Edu, Income	0.5
52	Linear	Logit CF	HepC	0.5
53	Linear	Logit CF	Alc, HepB	0.5
54	Linear	Logit CF	HepC, Schisto	0.5
55	Linear	Logit CF	HepC, Schisto , BMI	0.5
56	ST-GPR	Logit CF	Alc, HepB, Edu, Income	0.4
57	Linear	Logit CF	Alc, HepC, BMI	0.4
58	ST-GPR	Logit CF	HepC, Schisto , Edu, Income	0.4
59	Linear	Logit CF	Alc, HepC, Schisto	0.4
60	Linear	Logit CF	Schisto	0.4
61	Linear	Logit CF	Schisto , BMI	0.4
62	Linear	Logit CF	Alc, Schisto , BMI	0.4
63	Linear	Logit CF	Alc, HepC	0.3
64	Linear	Logit CF	Alc, Schisto	0.3
65	Linear	Logit CF	HepC, BMI, Edu, Income	0.3
66	Linear	Logit CF	Alc, Schisto , Income	0.3
67	Linear	Logit CF	HepB, Edu, Income	0.3
68	Linear	Logit CF	HepC, Edu, Income	0.3
69	Linear	Logit CF	Alc, BMI	0.3
70	Linear	Logit CF	Alc, HepB, BMI, Edu, Income	0.3
71	Linear	Logit CF	Alc, HepC, Schisto , BMI, Edu, Income	0.2
72	Linear	Logit CF	Alc, HepB, Edu, Income	0.2
73	Linear	Logit CF	Alc, Schisto , Edu	0.2
74	Linear	Logit CF	Alc	0.2
75	Linear	Logit CF	HepC, Schisto , BMI, Edu, Income	0.2
76	Linear	Logit CF	Schisto , BMI, Edu, Income	0.2
77	Linear	Logit CF	HepB, Schisto , BMI, Income	0.2
78	Linear	Logit CF	HepC, Schisto , DM, Edu, Income	0.2
79	Linear	Logit CF	Alc, HepC, Edu, Income	0.2
80	Linear	Logit CF	HepC, Schisto , Edu, Income	0.2
81	Linear	Logit CF	Alc, HepC, BMI, Edu, Income	0.2
82	Linear	Logit CF	Alc, Schisto , BMI, Edu, Income	0.2
83	Linear	Logit CF	Alc, HepC, Schisto , Edu, Income	0.2
84	Linear	Logit CF	HepB, BMI, Edu, Income	0.1
85	Linear	Logit CF	Alc, HepC, Schisto , DM, Edu, Income	0.1
86	Linear	Logit CF	Schisto , Edu, Income	0.1
87	Linear	Logit CF	Alc, BMI, Edu, Income	0.1
88	Linear	Logit CF	Alc, Edu, Income	0.1
89	ST-GPR	Log rate	Alc, HSA, HepC, Schisto , Edu	0.1
90	ST-GPR	Log rate	Alc, HSA, HepC, Edu	0.1
91	ST-GPR	Log rate	Alc, HSA, HepB, HepC, Edu	0.1
92	ST-GPR	Log rate	HSA, Schisto , Edu	0.1
93	ST-GPR	Log rate	Alc, HSA, Schisto , Edu	0.1
94	ST-GPR	Log rate	Alc, HepC, Schisto	0.1
95	ST-GPR	Log rate	Alc, HepC, Schisto , Edu, Income	0.1
96	Linear	Log rate	Schisto	0.1
97	ST-GPR	Log rate	Alc, HepC, Edu, Income	0.1
98	Linear	Log rate	HepB, Schisto	0.1
99	ST-GPR	Log rate	Alc, HSA, Edu	0.1
100	Linear	Log rate	HepC, Schisto	0.1
101	ST-GPR	Log rate	Schisto , Edu, Income	0.1
102	ST-GPR	Log rate	Alc, HepB, HepC, Edu, Income	0.1
103	Linear	Log rate	HepC	0.1
104	Linear	Log rate	HepB, HepC, Schisto	0.1
105	Linear	Log rate	HepB	0.1
106	Linear	Log rate	HepB, HepC	0.1
107	ST-GPR	Log rate	Alc, HepB, HepC, Schisto	0.1
108	ST-GPR	Log rate	Alc, HSA, HepB, Schisto , Edu	0.1
109	ST-GPR	Log rate	Alc, Schisto	0.1
110	ST-GPR	Log rate	Alc, HepB, Schisto	0.1
111	ST-GPR	Log rate	HepB, HepC, Edu, Income	0.1
112	ST-GPR	Log rate	HepB, HepC, Schisto , Edu, Income	0
113	ST-GPR	Log rate	Alc, HepB	0
114	ST-GPR	Log rate	Schisto	0
115	ST-GPR	Log rate	Alc	0
116	ST-GPR	Log rate	Alc, Edu, Income	0
117	ST-GPR	Log rate	HepC, Edu, Income	0
118	ST-GPR	Log rate	HepC, Schisto , Edu, Income	0
119	ST-GPR	Log rate	Alc, HepC	0
120	ST-GPR	Log rate	Alc, HepB, HepC	0
121	ST-GPR	Log rate	HepB, Schisto , Edu, Income	0
122	ST-GPR	Log rate	Alc, HSA, HepB, HepC	0
123	ST-GPR	Log rate	Alc, HSA, HepB, Schisto	0
124	ST-GPR	Log rate	Alc, HepB, Edu, Income	0
125	ST-GPR	Log rate	Alc, HSA, HepB, HepC, Schisto	0
126	ST-GPR	Log rate	Alc, HSA	0
127	ST-GPR	Log rate	HSA, HepB	0
128	ST-GPR	Log rate	Alc, HSA, Schisto	0
129	ST-GPR	Log rate	Alc, HepB, Schisto , Edu, Income	0
130	ST-GPR	Log rate	Alc, HSA, HepC, Schisto	0
131	ST-GPR	Log rate	HSA	0
132	ST-GPR	Log rate	HSA, Schisto	0
133	ST-GPR	Log rate	HSA, HepB, Schisto	0
134	ST-GPR	Log rate	Alc, HSA, HepC	0
135	ST-GPR	Log rate	Alc, Schisto , Edu, Income	0
136	ST-GPR	Log rate	HepB, Edu, Income	0
137	ST-GPR	Log rate	HepC, Schisto	0
138	ST-GPR	Log rate	HSA, Schisto , Income	0
139	ST-GPR	Log rate	Alc, HSA, HepB	0
140	ST-GPR	Log rate	HSA, HepB, HepC	0
141	ST-GPR	Log rate	Alc, HepB, HepC, Schisto , Income	0
142	ST-GPR	Log rate	HepB, Schisto	0
143	ST-GPR	Log rate	HSA, HepB, HepC, Schisto	0
144	ST-GPR	Log rate	HepB	0
145	ST-GPR	Log rate	HepB, HepC	0
146	ST-GPR	Log rate	HepC	0
147	Linear	Log rate	Alc, HepB, HepC, Edu, Income	0
148	ST-GPR	Log rate	HSA, Income	0
149	ST-GPR	Log rate	HepB, HepC, Schisto	0
150	ST-GPR	Log rate	HSA, HepC, Schisto	0
151	ST-GPR	Log rate	Alc, HSA, HepB, HepC, Income	0
152	ST-GPR	Log rate	HSA, HepC	0
153	Linear	Log rate	HSA, HepB, Schisto , Income	0
154	Linear	Log rate	HSA, Schisto , Edu	0
155	ST-GPR	Log rate	HSA, HepB, Income	0
156	ST-GPR	Log rate	Alc, HSA, HepC, Income	0
157	Linear	Log rate	Alc, HepB, Schisto , Edu, Income	0
158	ST-GPR	Log rate	Alc, HSA, HepB, HepC, Schisto , Income	0
159	ST-GPR	Log rate	Alc, HSA, HepC, Schisto , Income	0
160	ST-GPR	Log rate	HSA, HepB, Schisto , Income	0
161	Linear	Log rate	HepB, HepC, Schisto , Edu, Income	0
162	Linear	Log rate	Alc, HSA, HepC, Schisto , Edu	0
163	Linear	Log rate	HepB, HepC, Edu, Income	0
164	ST-GPR	Log rate	HSA, HepC, Schisto , Income	0
165	ST-GPR	Log rate	Alc, HSA, Income	0
166	Linear	Log rate	HSA, HepB, HepC, Schisto , Income	0
167	Linear	Log rate	Alc, HSA, HepC, Income	0
168	Linear	Log rate	HSA, HepB, Income	0
169	Linear	Log rate	Alc, HSA, HepC, Edu	0
170	Linear	Log rate	Alc, HepB, Edu, Income	0
171	Linear	Log rate	Alc, HSA, HepB, HepC, Schisto , Income	0
172	Linear	Log rate	HepB, Schisto , Edu, Income	0
173	Linear	Log rate	Alc, HSA, Schisto , Edu	0
174	Linear	Log rate	Alc, HSA, HepB, Income	0
175	Linear	Log rate	HepB, Edu, Income	0
176	Linear	Log rate	HSA, HepC, Schisto , Income	0
177	Linear	Log rate	Alc, HSA, HepB, HepC, Edu	0
178	ST-GPR	Log rate	HSA, HepC, Income	0
179	Linear	Log rate	HSA, HepB, HepC, Income	0
180	Linear	Log rate	Alc, HepC, Schisto , Edu, Income	0
181	Linear	Log rate	Alc, HSA, HepC, Schisto , Income	0
182	Linear	Log rate	Alc, HSA, Edu	0
183	Linear	Log rate	Alc, HepC, Edu, Income	0
184	Linear	Log rate	Alc, Edu, Income	0
185	ST-GPR	Log rate	HSA, HepB, HepC, Schisto , Income	0
186	Linear	Log rate	HSA, HepC, Income	0
187	Linear	Log rate	Alc, HSA, HepB, Schisto , Edu	0
188	Linear	Log rate	Alc, HepC	0
189	Linear	Log rate	Alc, HSA, HepB, HepC, Income	0
190	Linear	Log rate	Alc, HSA, HepB, HepC, Schisto	0
191	Linear	Log rate	Alc, HSA, Income	0
192	Linear	Log rate	HepC, Schisto , Edu, Income	0
193	Linear	Log rate	HepC, Edu, Income	0
194	Linear	Log rate	HSA, Schisto , Income	0
195	ST-GPR	Log rate	HSA, HepB, HepC, Income	0
196	ST-GPR	Log rate	Alc, HSA, HepB, Income	0
197	Linear	Log rate	Alc, HepB, HepC, Schisto , Income	0
198	Linear	Log rate	Alc, HSA, HepC	0
199	Linear	Log rate	Alc, HSA, HepC, Schisto	0
200	Linear	Log rate	Alc, HSA, HepB, HepC	0
201	Linear	Log rate	Alc, HepB, HepC, Schisto	0
202	Linear	Log rate	Alc, Schisto , Edu, Income	0
203	Linear	Log rate	Alc, HepB, HepC	0
204	Linear	Log rate	HSA, Income	0
205	Linear	Log rate	Alc, HSA, HepB, Schisto , Income	0
206	ST-GPR	Log rate	Alc, HSA, HepB, Schisto , Income	0
207	ST-GPR	Log rate	Alc, HSA, Schisto , Income	0
208	Linear	Log rate	Alc, HSA, Schisto	0
209	Linear	Log rate	Schisto , Edu, Income	0
210	Linear	Log rate	Alc, Schisto	0
211	Linear	Log rate	Alc, HSA	0
212	Linear	Log rate	Alc, HSA, Schisto , Income	0
213	Linear	Log rate	Alc, HepB, Schisto	0
214	Linear	Log rate	Alc, HSA, HepB, Schisto	0
215	Linear	Log rate	Alc, HepC, Schisto	0
216	Linear	Log rate	Alc	0
217	Linear	Log rate	HSA, HepB, Schisto	0
218	Linear	Log rate	HSA, HepB	0
219	Linear	Log rate	Alc, HSA, HepB	0
220	Linear	Log rate	HSA, HepC, Schisto	0
221	Linear	Log rate	HSA, HepB, HepC, Schisto	0
222	Linear	Log rate	Alc, HepB	0
223	Linear	Log rate	HSA, HepB, HepC	0
224	Linear	Log rate	HSA, HepC	0
225	Linear	Log rate	HSA	0
226	Linear	Log rate	HSA, Schisto	0
