# Supplementary material for: Liver cirrhosis mortality in 187 countries between 1980 and 2010: a systematic analysis
Source: BMC Med. 2014 Sep 18;12:145. doi: 10.1186/s12916-014-0145-y (PMC4169640; doi:10.1186/s12916-014-0145-y)
Supplement: Additional file 5: Table S5. — Decomposition. Decomposition of liver cirrhosis deaths by population growth, population aging, and death rates. [file 12916_2014_145_MOESM5_ESM.xls]

## Sheet: annex_tab5_decomposition
Table S5. Decomposition of liver cirrhosis deaths by population growth, population ageing, and death rates
Country name		Deaths 1990	Population growth scenario	Population growth and ageing scenario	Deaths 2010	Population gowth	Population ageing	Death rates	Actual
Asia Pacific, High Income
	Brunei Darussalam	10	15	21	15	0.5	0.6	-0.6	0.5
	Japan	20697	21205	35521	25693	0.02	0.69	-0.47	0.24
	Korea, Republic of	12920	14439	25594	9761	0.12	0.86	-1.23	-0.24
	Singapore	160	217	314	170	0.36	0.61	-0.9	0.06
Asia, Central
	Armenia	407	358	531	752	-0.12	0.43	0.54	0.85
	Azerbaijan	1296	1673	2379	2254	0.29	0.54	-0.1	0.74
	Georgia	1316	1051	1345	1176	-0.2	0.22	-0.13	-0.11
	Kazakhstan	2744	2651	3067	4989	-0.03	0.15	0.7	0.82
	Kyrgyzstan	953	1151	1162	1780	0.21	0.01	0.65	0.87
	Mongolia	514	645	722	1004	0.25	0.15	0.55	0.95
	Tajikistan	738	968	948	1263	0.31	-0.03	0.43	0.71
	Turkmenistan	778	1080	1276	1383	0.39	0.25	0.14	0.78
	Uzbekistan	3795	5077	5963	7821	0.34	0.23	0.49	1.06
Asia, East
	China	174878	205572	289702	114352	0.18	0.48	-1	-0.35
	Korea, Democratic People's Republic of	3225	3895	5383	4934	0.21	0.46	-0.14	0.53
	Taiwan	4984	5664	9560	6243	0.14	0.78	-0.67	0.25
Asia, South
	Bangladesh	22303	31547	38836	23843	0.41	0.33	-0.67	0.07
	Bhutan	85	110	126	102	0.29	0.19	-0.28	0.2
	India	95931	134562	160191	188575	0.4	0.27	0.3	0.97
	Nepal	2262	3554	3824	3175	0.57	0.12	-0.29	0.4
	Pakistan	14453	22417	24581	31373	0.55	0.15	0.47	1.17
Asia, Southeast
	Cambodia	814	1199	1638	1538	0.47	0.54	-0.12	0.89
	Indonesia	25115	32703	44156	49224	0.3	0.46	0.2	0.96
	Lao People's Democratic Republic	559	825	927	752	0.48	0.18	-0.31	0.35
	Malaysia	997	1560	2136	1488	0.56	0.58	-0.65	0.49
	Maldives	9	12	14	8	0.33	0.22	-0.67	-0.11
	Mauritius	194	237	361	263	0.22	0.64	-0.51	0.36
	Myanmar	11814	14439	19326	17411	0.22	0.41	-0.16	0.47
	Philippines	3316	5031	6142	9173	0.52	0.34	0.91	1.77
	Seychelles	6	7	8	14	0.17	0.17	1	1.33
	Sri Lanka	1123	1349	1816	3435	0.2	0.42	1.44	2.06
	Thailand	9176	11097	17650	11507	0.21	0.71	-0.67	0.25
	Timor-Leste	46	69	74	61	0.5	0.11	-0.28	0.33
	Viet Nam	9878	12883	18568	14098	0.3	0.58	-0.45	0.43
Australasia
	Australia	1336	1690	2203	1628	0.26	0.38	-0.43	0.22
	New Zealand	174	224	287	208	0.29	0.36	-0.45	0.2
Caribbean
	Antigua and Barbuda	6	8	10	8	0.33	0.33	-0.33	0.33
	Bahamas	31	42	63	21	0.35	0.68	-1.35	-0.32
	Barbados	27	29	41	32	0.07	0.44	-0.33	0.19
	Belize	10	16	18	32	0.6	0.2	1.4	2.2
	Cuba	1023	1094	1542	1393	0.07	0.44	-0.15	0.36
	Dominica	6	6	7	7	0	0.17	0	0.17
	Dominican Republic	1134	1561	2279	1576	0.38	0.63	-0.62	0.39
	Grenada	8	9	10	12	0.13	0.13	0.25	0.5
	Guyana	146	151	179	171	0.03	0.19	-0.05	0.17
	Haiti	782	1097	1200	972	0.4	0.13	-0.29	0.24
	Jamaica	94	108	127	130	0.15	0.2	0.03	0.38
	Saint Lucia	20	25	30	18	0.25	0.25	-0.6	-0.1
	Saint Vincent and the Grenadines	8	9	12	11	0.13	0.38	-0.13	0.38
	Suriname	45	57	72	40	0.27	0.33	-0.71	-0.11
	Trinidad and Tobago	120	132	184	144	0.1	0.43	-0.33	0.2
Europe, Central
	Albania	145	141	230	192	-0.03	0.61	-0.26	0.32
	Bosnia and Herzegovina	606	530	859	654	-0.13	0.54	-0.34	0.08
	Bulgaria	1808	1548	1837	1678	-0.14	0.16	-0.09	-0.07
	Croatia	1555	1516	1875	1292	-0.03	0.23	-0.37	-0.17
	Czech Republic	2136	2171	2692	2139	0.02	0.24	-0.26	0
	Hungary	5773	5553	6260	4800	-0.04	0.12	-0.25	-0.17
	Macedonia, the Former Yugoslav Republic of	126	136	184	151	0.08	0.38	-0.26	0.2
	Montenegro	24	25	33	27	0.04	0.33	-0.25	0.13
	Poland	5781	5779	7709	7604	0	0.33	-0.02	0.32
	Romania	8450	7860	9621	10558	-0.07	0.21	0.11	0.25
	Serbia	854	879	1059	951	0.03	0.21	-0.13	0.11
	Slovakia	1574	1617	2070	1524	0.03	0.29	-0.35	-0.03
	Slovenia	767	785	1052	583	0.02	0.35	-0.61	-0.24
Europe, Eastern
	Belarus	852	805	946	2341	-0.06	0.17	1.64	1.75
	Estonia	134	115	137	205	-0.14	0.16	0.51	0.53
	Latvia	244	207	252	350	-0.15	0.18	0.4	0.43
	Lithuania	378	342	414	894	-0.1	0.19	1.27	1.37
	Moldova	3048	2498	3204	3331	-0.18	0.23	0.04	0.09
	Russian Federation	17145	16434	19704	34770	-0.04	0.19	0.88	1.03
	Ukraine	8659	7667	8746	13287	-0.11	0.12	0.52	0.53
Europe, Western
	Andorra	5	9	11	9	0.8	0.4	-0.4	0.8
	Austria	2266	2466	3029	1890	0.09	0.25	-0.5	-0.17
	Belgium	1735	1884	2264	1761	0.09	0.22	-0.29	0.01
	Cyprus	44	52	62	65	0.18	0.23	0.07	0.48
	Denmark	789	847	969	920	0.07	0.15	-0.06	0.17
	Finland	656	703	880	987	0.07	0.27	0.16	0.5
	France	12311	13620	16618	11576	0.11	0.24	-0.41	-0.06
	Germany	20934	21815	27373	19020	0.04	0.27	-0.4	-0.09
	Greece	1488	1663	2174	1376	0.12	0.34	-0.54	-0.08
	Iceland	8	10	12	8	0.25	0.25	-0.5	0
	Ireland	197	251	286	346	0.27	0.18	0.3	0.76
	Israel	417	674	776	606	0.62	0.24	-0.41	0.45
	Italy	16935	17803	23462	13539	0.05	0.33	-0.59	-0.2
	Luxembourg	91	120	132	88	0.32	0.13	-0.48	-0.03
	Malta	30	33	50	37	0.1	0.57	-0.43	0.23
	Netherlands	1187	1317	1674	1535	0.11	0.3	-0.12	0.29
	Norway	327	374	416	343	0.14	0.13	-0.22	0.05
	Portugal	3027	3233	4025	2409	0.07	0.26	-0.53	-0.2
	Spain	10091	11554	14718	8853	0.14	0.31	-0.58	-0.12
	Sweden	844	915	1030	943	0.08	0.14	-0.1	0.12
	Switzerland	767	868	1060	790	0.13	0.25	-0.35	0.03
	United Kingdom	5985	6476	7302	8567	0.08	0.14	0.21	0.43
Latin America, Andean
	Bolivia	1064	1584	1825	1495	0.49	0.23	-0.31	0.41
	Ecuador	1145	1610	2227	2062	0.41	0.54	-0.14	0.8
	Peru	2156	2890	3915	4381	0.34	0.48	0.22	1.03
Latin America, Central
	Colombia	2003	2788	3897	3674	0.39	0.55	-0.11	0.83
	Costa Rica	308	469	669	687	0.52	0.65	0.06	1.23
	El Salvador	596	690	880	1087	0.16	0.32	0.35	0.82
	Guatemala	1605	2579	2737	3201	0.61	0.1	0.29	0.99
	Honduras	451	700	894	893	0.55	0.43	0	0.98
	Mexico	21035	28287	40589	36157	0.34	0.58	-0.21	0.72
	Nicaragua	378	528	719	938	0.4	0.51	0.58	1.48
	Panama	180	262	349	286	0.46	0.48	-0.35	0.59
	Venezuela	1759	2592	3762	3527	0.47	0.67	-0.13	1.01
Latin America, Southern
	Argentina	4693	5812	6665	6520	0.24	0.18	-0.03	0.39
	Chile	3554	4419	6599	4082	0.24	0.61	-0.71	0.15
	Uruguay	471	511	579	489	0.08	0.14	-0.19	0.04
Latin America, Tropical
	Brazil	16615	21663	30289	29075	0.3	0.52	-0.07	0.75
	Paraguay	205	311	399	556	0.52	0.43	0.77	1.71
North Africa / Middle East
	Afghanistan	1581	3739	3650	3688	1.36	-0.06	0.02	1.33
	Algeria	788	1101	1342	1248	0.4	0.31	-0.12	0.58
	Bahrain	22	56	72	34	1.55	0.73	-1.73	0.55
	Egypt	27385	39037	51066	41844	0.43	0.44	-0.34	0.53
	Iran, Islamic Republic of	2333	3147	4369	2801	0.35	0.52	-0.67	0.2
	Iraq	608	1106	1042	968	0.82	-0.11	-0.12	0.59
	Jordan	194	350	371	321	0.8	0.11	-0.26	0.65
	Kuwait	44	57	77	128	0.3	0.45	1.16	1.91
	Lebanon	152	217	295	235	0.43	0.51	-0.39	0.55
	Libyan Arab Jamahiriya	177	258	373	385	0.46	0.65	0.07	1.18
	Morocco	2503	3218	4276	3363	0.29	0.42	-0.36	0.34
	Occupied Palestinian Territory	150	289	324	254	0.93	0.23	-0.47	0.69
	Oman	78	113	131	172	0.45	0.23	0.53	1.21
	Qatar	13	50	54	37	2.85	0.31	-1.31	1.85
	Saudi Arabia	744	1249	1527	1023	0.68	0.37	-0.68	0.38
	Syrian Arab Republic	626	1024	1226	559	0.64	0.32	-1.07	-0.11
	Tunisia	385	491	707	674	0.28	0.56	-0.09	0.75
	Turkey	2680	3583	4908	3130	0.34	0.49	-0.66	0.17
	United Arab Emirates	99	411	433	269	3.15	0.22	-1.66	1.72
	Yemen	841	1691	1880	1692	1.01	0.22	-0.22	1.01
North America, High Income
	Canada	2957	3567	4912	3830	0.21	0.45	-0.37	0.3
	United States	35496	43543	51694	49538	0.23	0.23	-0.06	0.4
Oceania
	Fiji	61	72	102	72	0.18	0.49	-0.49	0.18
	Kiribati	17	23	27	19	0.35	0.24	-0.47	0.12
	Marshall Islands	6	8	9	8	0.33	0.17	-0.17	0.33
	Micronesia, Federated States of	19	22	27	19	0.16	0.26	-0.42	0
	Papua New Guinea	971	1603	1838	1820	0.65	0.24	-0.02	0.87
	Samoa	23	26	34	21	0.13	0.35	-0.57	-0.09
	Solomon Islands	57	97	110	89	0.7	0.23	-0.37	0.56
	Tonga	13	14	17	15	0.08	0.23	-0.15	0.15
	Vanuatu	28	46	50	37	0.64	0.14	-0.46	0.32
Sub-Saharan Africa, Central
	Angola	1348	2496	2419	1949	0.85	-0.06	-0.35	0.45
	Central African Republic	575	865	815	997	0.5	-0.09	0.32	0.73
	Congo	404	683	698	677	0.69	0.04	-0.05	0.68
	Congo, the Democratic Republic of the	4011	7295	6896	7476	0.82	-0.1	0.14	0.86
	Equatorial Guinea	55	103	113	75	0.87	0.18	-0.69	0.36
	Gabon	195	316	308	375	0.62	-0.04	0.34	0.92
Sub-Saharan Africa, East
	Burundi	1072	1610	1649	1355	0.5	0.04	-0.27	0.26
	Comoros	34	58	60	59	0.71	0.06	-0.03	0.74
	Djibouti	50	80	96	105	0.6	0.32	0.18	1.1
	Eritrea	331	550	514	518	0.66	-0.11	0.01	0.56
	Ethiopia	9881	17039	17802	12585	0.72	0.08	-0.53	0.27
	Kenya	1391	2417	2555	2715	0.74	0.1	0.12	0.95
	Madagascar	1393	2557	2571	2129	0.84	0.01	-0.32	0.53
	Malawi	1309	2094	2162	2671	0.6	0.05	0.39	1.04
	Mozambique	1600	2760	2730	2625	0.73	-0.02	-0.07	0.64
	Rwanda	1231	1860	2012	888	0.51	0.12	-0.91	-0.28
	Somalia	692	980	981	1002	0.42	0	0.03	0.45
	Sudan	1924	3147	3474	2738	0.64	0.17	-0.38	0.42
	Tanzania, United Republic of	2769	4885	5125	3690	0.76	0.09	-0.52	0.33
	Uganda	2545	4836	4595	4891	0.9	-0.09	0.12	0.92
	Zambia	1191	2003	1960	1973	0.68	-0.04	0.01	0.66
Sub-Saharan Africa, Southern
	Botswana	47	68	95	94	0.45	0.57	-0.02	1
	Lesotho	92	121	114	194	0.32	-0.08	0.87	1.11
	Namibia	62	100	115	134	0.61	0.24	0.31	1.16
	South Africa	2430	3317	4343	3266	0.37	0.42	-0.44	0.34
	Swaziland	73	101	113	238	0.38	0.16	1.71	2.26
	Zimbabwe	693	833	981	2302	0.2	0.21	1.91	2.32
Sub-Saharan Africa, West
	Benin	557	1038	1023	963	0.86	-0.03	-0.11	0.73
	Burkina Faso	1249	2199	2109	2264	0.76	-0.07	0.12	0.81
	Cameroon	2180	3518	3494	3700	0.61	-0.01	0.09	0.7
	Cape Verde	23	33	38	34	0.43	0.22	-0.17	0.48
	Chad	704	1324	1194	1394	0.88	-0.18	0.28	0.98
	Côte d'Ivoire	1856	2930	3266	4258	0.58	0.18	0.53	1.29
	Gambia	100	179	178	156	0.79	-0.01	-0.22	0.56
	Ghana	1757	2896	3272	4060	0.65	0.21	0.45	1.31
	Guinea	700	1219	1189	1157	0.74	-0.04	-0.05	0.65
	Guinea-Bissau	148	221	216	216	0.49	-0.03	0	0.46
	Liberia	240	442	444	470	0.84	0.01	0.11	0.96
	Mali	1406	2504	2161	1703	0.78	-0.24	-0.33	0.21
	Mauritania	212	367	395	373	0.73	0.13	-0.1	0.76
	Niger	917	1829	1896	1457	0.99	0.07	-0.48	0.59
	Nigeria	12719	20676	20767	19854	0.63	0.01	-0.07	0.56
	Sao Tome and Principe	13	18	16	14	0.38	-0.15	-0.15	0.08
	Senegal	705	1211	1129	1080	0.72	-0.12	-0.07	0.53
	Sierra Leone	774	1150	999	945	0.49	-0.2	-0.07	0.22
	Togo	475	781	836	795	0.64	0.12	-0.09	0.67
