# Supplementary material for: Liver cirrhosis mortality in 187 countries between 1980 and 2010: a systematic analysis
Source: BMC Med. 2014 Sep 18;12:145. doi: 10.1186/s12916-014-0145-y (PMC4169640; doi:10.1186/s12916-014-0145-y)
Supplement: Additional file 6: Table S6. — PAFs by region. Population attributable fractions for liver cirrhosis risk factors by region in 1990 and 2010. [file 12916_2014_145_MOESM6_ESM.xls]

## Sheet: Sheet1
Table S6. Population attributable fractions for liver cirrhosis risk factors by region in 1990 and 2010
	Alcohol		Hepatitis B		Hepatitis C		Other*
Region name	1990	2010	1990	2010	1990	2010	1990	2010
Asia Pacific, High Income	0.222757	0.239484	0.349597	0.310835	0.236733	0.248018	0.190913	0.201663
Asia, Central	0.151805	0.163833	0.404245	0.36114	0.170038	0.184385	0.273913	0.290643
Asia, East	0.161788	0.175524	0.390695	0.38892	0.180948	0.178097	0.266568	0.257458
Asia, South	0.190814	0.206449	0.350428	0.308901	0.189356	0.208919	0.269401	0.27573
Asia, Southeast	0.176262	0.190786	0.279141	0.272467	0.233344	0.225552	0.311253	0.311195
Australasia	0.292208	0.314493	0.252774	0.300746	0.209864	0.175034	0.245154	0.209727
Caribbean	0.242587	0.254664	0.136212	0.135749	0.253353	0.247489	0.367849	0.362098
Europe, Central	0.245703	0.270679	0.183592	0.15385	0.212828	0.219435	0.357876	0.356037
Europe, Eastern	0.24666	0.304134	0.174768	0.12574	0.235619	0.233578	0.342952	0.336548
Europe, Western	0.341062	0.331242	0.0960948	0.105673	0.29932	0.296462	0.263523	0.266622
Latin America, Andean	0.217723	0.227475	0.193926	0.205712	0.203098	0.206933	0.385252	0.359879
Latin America, Central	0.252984	0.289553	0.135333	0.0754611	0.243396	0.260037	0.368287	0.374949
Latin America, Southern	0.31537	0.307738	0.102463	0.123183	0.286195	0.277372	0.295971	0.291707
Latin America, Tropical	0.294943	0.307055	0.0811806	0.0557083	0.258527	0.26929	0.365349	0.367947
North Africa / Middle East	0.134454	0.136886	0.2361	0.267978	0.262765	0.240032	0.366682	0.355104
North America, High Income	0.305365	0.331715	0.0608839	0.0631876	0.303518	0.288209	0.330234	0.316889
Oceania	0.131183	0.131292	0.437133	0.44171	0.172647	0.170913	0.259037	0.256084
Sub-Saharan Africa, Central	0.156501	0.154292	0.349179	0.36912	0.211158	0.202671	0.283162	0.273917
Sub-Saharan Africa, East	0.170302	0.164159	0.321735	0.336651	0.204238	0.199933	0.303725	0.299256
Sub-Saharan Africa, Southern	0.176556	0.186351	0.334418	0.366056	0.198383	0.178801	0.290643	0.268793
Sub-Saharan Africa, West	0.142762	0.150945	0.401865	0.382512	0.171355	0.182535	0.284018	0.284008
* Cases that were not attributable to chronic alcohol intake, and who tested negative for HbsAg and anti-HCV antibodies
