# Supplementary material for: Liver cirrhosis mortality in 187 countries between 1980 and 2010: a systematic analysis
Source: BMC Med. 2014 Sep 18;12:145. doi: 10.1186/s12916-014-0145-y (PMC4169640; doi:10.1186/s12916-014-0145-y)
Supplement: Additional file 10: Table S7. — Region country. Regional categorization of countries in the GBD 2010 study. [file 12916_2014_145_MOESM10_ESM.xls]

## Sheet: Sheet1
Table S7. Regional categorization of countries in the GBD 2010 study
Region	Country
Asia Pacific, High Income	Brunei Darussalam
	Japan
	Korea, Republic of
	Singapore
Asia, Central	Armenia
	Azerbaijan
	Georgia
	Kazakhstan
	Kyrgyzstan
	Mongolia
	Tajikistan
	Turkmenistan
	Uzbekistan
Asia, East	China
	Korea, Democratic People's Republic of
	Taiwan
Asia, South	Bangladesh
	Bhutan
	India
	Nepal
	Pakistan
Asia, Southeast	Cambodia
	Indonesia
	Lao People's Democratic Republic
	Malaysia
	Maldives
	Mauritius
	Myanmar
	Philippines
	Seychelles
	Sri Lanka
	Thailand
	Timor-Leste
	Viet Nam
Australasia	Australia
	New Zealand
Caribbean	Antigua and Barbuda
	Bahamas
	Barbados
	Belize
	Cuba
	Dominica
	Dominican Republic
	Grenada
	Guyana
	Haiti
	Jamaica
	Saint Lucia
	Saint Vincent and the Grenadines
	Suriname
	Trinidad and Tobago
Europe, Central	Albania
	Bosnia and Herzegovina
	Bulgaria
	Croatia
	Czech Republic
	Hungary
	Macedonia, the Former Yugoslav Republic of
	Montenegro
	Poland
	Romania
	Serbia
	Slovakia
	Slovenia
Europe, Eastern	Belarus
	Estonia
	Latvia
	Lithuania
	Moldova
	Russian Federation
	Ukraine
Europe, Western	Andorra
	Austria
	Belgium
	Cyprus
	Denmark
	Finland
	France
	Germany
	Greece
	Iceland
	Ireland
	Israel
	Italy
	Luxembourg
	Malta
	Netherlands
	Norway
	Portugal
	Spain
	Sweden
	Switzerland
	United Kingdom
Latin America, Andean	Bolivia
	Ecuador
	Peru
Latin America, Central	Colombia
	Costa Rica
	El Salvador
	Guatemala
	Honduras
	Mexico
	Nicaragua
	Panama
	Venezuela
Latin America, Southern	Argentina
	Chile
	Uruguay
Latin America, Tropical	Brazil
	Paraguay
North Africa / Middle East	Afghanistan
	Algeria
	Bahrain
	Egypt
	Iran, Islamic Republic of
	Iraq
	Jordan
	Kuwait
	Lebanon
	Libyan Arab Jamahiriya
	Morocco
	Occupied Palestinian Territory
	Oman
	Qatar
	Saudi Arabia
	Syrian Arab Republic
	Tunisia
	Turkey
	United Arab Emirates
	Yemen
North America, High Income	Canada
	United States
Oceania	Fiji
	Kiribati
	Marshall Islands
	Micronesia, Federated States of
	Papua New Guinea
	Samoa
	Solomon Islands
	Tonga
	Vanuatu
Sub-Saharan Africa, Central	Angola
	Central African Republic
	Congo
	Congo, the Democratic Republic of the
	Equatorial Guinea
	Gabon
Sub-Saharan Africa, East	Burundi
	Comoros
	Djibouti
	Eritrea
	Ethiopia
	Kenya
	Madagascar
	Malawi
	Mozambique
	Rwanda
	Somalia
	Sudan
	Tanzania, United Republic of
	Uganda
	Zambia
Sub-Saharan Africa, Southern	Botswana
	Lesotho
	Namibia
	South Africa
	Swaziland
	Zimbabwe
Sub-Saharan Africa, West	Benin
	Burkina Faso
	Cameroon
	Cape Verde
	Chad
	Côte d'Ivoire
	Gambia
	Ghana
	Guinea
	Guinea-Bissau
	Liberia
	Mali
	Mauritania
	Niger
	Nigeria
	Sao Tome and Principe
	Senegal
	Sierra Leone
	Togo
